# Supplementary material for: Identifying candidate de novo genes expressed in the somatic female reproductive tract of Drosophila melanogaster
Source: G3 (Bethesda). 2023 Jun 1;13(8):jkad122. doi: 10.1093/g3journal/jkad122 (PMC10411569; doi:10.1093/g3journal/jkad122)
Supplement: jkad122_Supplementary_Data [file jkad122_supplementary_data.zip]

Archive with 3 entries (3 files):
- Supplemental_Figure_1_G3-2023-404141.pdf
- Supplemental_File_1_G3-2023-404141.unk
- Supplemental_Tables_1-6_G3-2023-404141.pdf
