# Supplementary material for: Identifying candidate de novo genes expressed in the somatic female reproductive tract of Drosophila melanogaster
Source: G3 (Bethesda). 2023 Jun 1;13(8):jkad122. doi: 10.1093/g3journal/jkad122 (PMC10411569; doi:10.1093/g3journal/jkad122)
Supplement: jkad122_Supplementary_Data [file jkad122_supplementary_data.zip › Supplemental_File_1_G3-2023-404141.unk]

>TRINITY_DN4173_c1_g1_i1-intergenic-962
TGATTTGAAAACTCAACCTAAAGTGTTCCCAGTTGCCCAGTTCGGTTTTGGGCGGGCTGAGGTCTTTCGCTGGTCGGCGGAGGAGCCCCTGACCCCCTCTAAACGCTTTTCTAATTATTTTTCATTACTCGGGCTGTCGCGTCGCCGGAGTCGGGGACATAAAATCGCTTAGTTTATTGGCCCATCACTCATGGCCAGCTGAGCTGAGCCGCGTTTGGCTGAGCTTTTGCGGTCGCCATTACATTGAGTTATGAAATGAATTTCAAATTTCGCGCAAAGAGCGTAAAAATAATTACTAACTAAGCACACAGCACACCCCTAAACTCGCAACCCGCTCAATTGCACATTGATACGCGCTCAAATGCATTCGTGATTTATCAGCCGGGCGGCGGCCAACTAACCAGTAGCTCATCCACAACTGCATGGCTACTGGGATTCGGTACTGAGTCAGTAGTTGCTTTGGCCAGAACACGGAGAAAATTGGTGCCAAGAAATACGACTCTTAACAAGCATTTGACATTTGTTGCAGTACGACTAATAAATTAAATAAACACAGAGCTAGCTTGACTGATGACAGTATACATGCTTATATCATATCCATGTTTTACACGCATAACATTTAAATTCAAACTTGCAAATTAAATTAATCAAAAACCAATAAGAGCTTATTTTCTCTCAGTGAACCAGTTGCACATGGCTAACATGGCCACTTGGTAACTTTGGAGTTCGGGTTCAGCTCAGCATGAATTCTCGGCGTTTGTTAAATGGAAAACTTTTTGCATTAAGTTTATGTTTGCTGAGGATGGTAGATGTGCATAAGTGGGTGGTGAAGCGGGAGGCATGAGAGTTTAACTTCCGAAAGAGTATGACAGTATTAAGATTTGCATGTCATGTTACGAATCAACTATCAAAAAGATTTCCATTGGCCAAAGGCTTCACTATGAATGCGCAACTACAATCCT
>TRINITY_DN22183_c0_g1_i2-intergenic-805
AAGATATTGTATCTGCATCCGTGCGCTGGCCGAGCGACATTGAATTATCATCTCTCATCTCCCATCTCCCATCTCCCATCACCCGTCTCGAAAAACGCCTTTTTCGGGGTTGGGTTCGACTCGGCTTGGTTGACAAACTACAAAATAATAATGTGGCATTCATTGTGCGGCAAAGAAAGGCGGAATGGGGATGTCTGGTATTGTCATGCAGCGACAAGATATTTACACAATTACTCGACTCGACTCGAGCTGGGGATATTTTCACATACTGATTTTCCATTTTGAATTTACGTACAAAGCTAATTTATCATCCGGTCGCGGCTCGAGAAACTGTAAAAACGCCGTGATGTTTTGTCCCGCTGAATGGATGCCAATATTTTTCCGTCCCGGCCAGTGCATAAGTATTATAACCGCAAAATAAATAACAAATATAACAAACGATGCGACCCAAAAGTTCCAGGGCCTCCAGCACCACCAGCACCTCCTGCTCCTCCTCCTTCCAATCCTGCTTCTCATCGCTGGACCGGATACATCCGATCTCCGTCACTCACTCGCCTCGGCCGATTGTCAATATTTGGCCGACTTTAGCGATACATGTTAATTCCTGTTAATCGCCATGAGTCGGTTATTTTTGATCTCTCGAATACGTCAAGTTAATGTCCACACGGCGCTGCTTGAAAATAATAGGAAATGGAGCGGATATTAACAATATTGTATTTATTTAAAAAGTTCTAAATTCTAATTGTATGTAATACAGTTGCTATCAAATTATGGCTTAAGTAATAATTAAGATATATGTAAATAT
>TRINITY_DN11963_c0_g1_i2-intergenic-213
ATATGAGCTAGTGCCGCAGATTTGCATATCTGCCTGCAAATATTTCTTTTCAATTATCGATTTTCGTTTGCCCGGCTCCTCGGAGGTGTGTGTGGTGCGGTGCTGTGCTGCAGTGTGGTGTGGTGTGGCAAAGCCAGCCACTTCCTCGTTGCAGTTGCCTGTTTTTGCGATGCTTCATTTGCCGCCGATTTTCGACTGGCACTCCCCGTACTC
>TRINITY_DN13179_c1_g1_i1-intergenic-1486
AGAGACAGACTTAAGATTAACCCGCCTGGCCTCACAGCCAATAATCCCCAATTTAAGGTTAAAGGGAAAAATGCTTAAGCTAATGCAAATGGGCCACAGGATCTGGCCAACTTGCGGCTGGGGCTGCCATGAAGCCAACGAGCCAAGAAGCCAAGGAGGCTAATAAGTTAAACGACACCGTGACACAGTTACGACGGCACATATTAATGCCAAGGCGGCGTGCTGCCCGCCAAACTGGGATAACAGGATGCCAGGATCTCGGGATGTGGGGCATGGATGGGGAACAGGTCCTGGTGGCTGGTGCGGCTGAGTGAGCGTATTTGTTCACCTATTTGCCGCGCAAATGAAGTTGAAAATAACTGTGAAATGAAGATGAAGTGCTTTAGTCAACAGGAGACGGGCCAGAAGGACATCCCAGACAGGCCGGCGCCTAAATGGAATGTAAATATTTGAGCAGCGACACACAGCAGCCGTAGCCTTAACGGTTCGTCCTGCGGAAAAGAGTGAAGACGTTGGGCGGATCCAAGAAGGGGCGAAGCCTTCACCGCTGACTTGTTGGCAACTTAAGTGTCTGCGTGTTAGTGCCACAGCACATCTACATCCGTGCACGTCAGCTTAGTGTATGCACACAGAGAAAAATACTTTGCACTCAATCACTTCAGCCAGTCGAATTGCGATCCAAAGTGTTTCAAAATTCTTAAAAATCGGCTCAAATATGAGTTATTCCTATACAATATATTTAAAGAACTTCGCACTGATTTCTAAACTGTGTATTCACTCCCATTTTCTCTGCGTGCACCGGGTAATGTGTGACTGTGTTTAACTTGGCAACCGTATGTTTATTTTAGCGCTCTCCCGCCTGACAGCTTCGCTACCCAAAAAGGCCTTAAGCGGCAAAACAATGGCCAGGAGAAGCCATTGAAGGACGACGTGCTCGCCGGCTGCAGGATCTGTTTGGGTGTTGGAAATTAAAGCCAATTAAAAGGTTGGAGAGTCTGTATGTGTGTGGAAGTAGGTGCTGCACAACTCCAAGCTATTTTTTGGCATAAATCAAAACGAGCAGCGACTAGAAGGACTCTTGGCACAGGCATAAGTATGAGTAAGTTCAAGGCAGAGCACTAATGTGCATTGAGGGCCCAAAGGAGGGCAACACTTTTGAGGCTAAGCAAAGAGGGTCGAGTGTTCTGGCTTAAATGTGAATGGCGTCTCTAACTGAGACTGAATGTCTGCAAAACCCTTCCAGCCAAGAACTTAATTACTCCTAGAATATTCTCTCTAAACAAACAGACGTCAATGCTAAATGCATCAGCAAAAATTAAGGAACTATTTTAAATAAGGCAGTTCAAAGAAAGTTTCTCAAGAACTAAAGGAGCAAATACGCTAAAGACCGTTGAATGGGATTCGGATTTCGGTAGCGGAAGGGGTTTTTTAAAAATAAACAAAACAATAAGAACTTGCATTATCTAGGTTAATAACATTTAAAGTC
>TRINITY_DN16805_c0_g2_i4-intergenic-114
GTATATATGTTAAGGATGTAATTCATTTAATATATTTTATATAATTATAAATACACATATTTTTGATTAATAAATTGTATTTAAAGGTTACACATGCAAAAATAACTATTATAT
>TRINITY_DN47998_c0_g1_i1-intergenic-617
TAATTGAAGACCGAACATTATTTAATAATTCTTTCTAGAGTAAAAAATATATATATGCTTTCTTCTTATTTTAATAAATTACACTTTCCAATTTTATTTCATTTTCGGCTTAACAAGAATTTTTCCCTCGGTGCAAAGACGAATAACTCTGGCACCGAACTTGGCCAAGATCGTCACGATGCTTTTTCCCCTGTCCCGGGCGATTTATTTGGCCTTTGTCTCTGCGTTCGGCTCGAACTCAATAAGGCAGAATACACAATTCTGCGGCCATGTTGGCTGGGAACCTTTTCGCCACCGAACAATTGCATAAAAGAAAAGCTGTGGTTTTCCGCCGCTGCATTTTCACTTTCACTCTGCGTTGACATCGAAGTTCGCCCCCGCCAAGAAAACCAAGATAGCCAAGCCGAAGATGTGGGCACAGGTTGCGATGGCTGGAGGGCAGCGGCAACTTGCAGGTCGCAGTTCGCAACTTGAAACACGCTCCTCCTCTCCTCAATCAAATTAAGTGCCGCGGGCCAATTACGTTTCACTCTGACCCCCAACAACTGATGAACTGCACCGCAGTTGCCACAGCGTGGAAAGCCGGACCGTGACTCCCCGTACTCTGCGCTGATACC
>TRINITY_DN10735_c0_g1_i1-intergenic-878
GATGTGTATAAGAGACAGGATATATGTGTGCGATATAGTATGCACTCCGAAAAACATTAGCACGAAGGAGCAGCGCTTTCAAACTAAATAATACGCTTGAGTTAAGTGTTGCAGCGGCTGCATCTCTGGCATTCCCCGCCAGAGCGTTGATCGTCGTGTAATTAGAAAATGTTGTGCATAATTGGAATTGTAAATGAGCTGCCGCTGAGGAGGAAGTGGGCAATCTTGGCCAGCAGCACACCACTTCTTGAGTCTTGGATCTTGGATTTTCGCGGACGGACGTGGATGTGTTCGTGTTTCGCGCTTTCGTTTAAATCGCATAAATCACGAAACACCTGTAAAATGAGTTTAATGCCACATGGATTTTCCCAATACCGATGCAATAGGCGGCTATAAAGCAAAACCGATTTAAGCCGAACAGTTACAATTCTTCCACAATGCCACACCAGGCGAGTGATCGAAGAATGGGGAAAGAGGCGATGTTTTTATGTGCAACGAGCGTTTTTGTTGAAAATATCATTAAAATATCAAAGTTTATCACCTTGCCACACACGGCCCAAGTTGATCCGATGTAAGATCTTTCACACAAAGCACCAGCCATGAAATATCTCTGGAAAACTGGATGGTGTGCCGAGCGGGCAACGGGGGATGGTTAATCCGTTCATTAGGTTTACGGACATAAGCTCGTGTTGTTTAGTGAGGCGTTAGAAGCGAGGCACAACAATGGATCCACCTGGGCACCTGGTCCCACCGAAGTGTGCACCTAGAAAAAAGATTGTATCAGTTTTATTTTCAAATACAGCTTCAGGTTAAAGAATGTTCGTAGTGTCCGTACTATCCGTGGTGTCCGTTTTGTACATATACATTTCATGTTCAAC
>TRINITY_DN7830_c0_g1_i1-intergenic-1028
TATCAACGCAGAGTACGGGAGAATAGACTGCAATTTGTGCAAGCAATGGAGCAGCAACTCGGCCAGTTTCATTAAAAATATTTTGGGTTGAATAACAATAGTAATAATGTAAAGTGCAACGCAGAGTGCCGAGCTGAAATTCAAGTCCATAAAAGAAAAAGTGAAATTTCCAAGCAAACTCAAAGGAAGGCTTTGGTAGCAGCAGCAGCAATCATCTTTGGAAATTTTAGCTTTTGTCTAAATTGCAAATGAGCCTCAGGCCGGAGGCGAAACCCAGGTTTATTTCTCGCAGTGCCGATCGTATGGTTTATGCGTAGCAGCTGCAGCATAGATGGAGATGGAGAAGACTCTGACGACGCCCCCTCTTTTGGGTTGCTACCGCAAAACTCTGGCTGGAGCTCTTTTGGCCTTAACTGGGCCCAAACCTTGGGCCCGAGACCCAACTGGATTTTTTACTGGTGCTGGTGCTGTGGCTGATGCTGATTCTGGGCTGTTGGACTGCAGCAGGCCTTGCTGACAGAACAAAGAAGTCGTCCATTTGTAATTGTTGTTTTGATGCTGTTTGGCTGTTTCTGTTGCTGTTGCAATAAGGGCAGCGCAGACATGGCCAAGGATTACCACTGCAACACACTTCCCCATGCCGTACCCATAAACCCATATACCCATACTCATACGCATGCACAAAGCCATTCTTAAAGCAAAGTCCAAGCCCAATCTCAATCCCGTGCCCAAGACCAGAGCTTTGGCTATACAAACCATCTGTAGACTTGTACTTTTGCTAAGGCAATCCGACTGCCCAGGTCTGCATACTTTTATGACTTTTGACTTGACTTTGACTTGCCTCCTTAAACGCCCTGGCCAGCAGAAGTTGAATGACCTCAATGACTTGGCTCCCCTTGGCTGAGATCCAAAAATCTCTCCTCAAAGCTGACCAATTACAGGTTACCAGCATATATTTCCAAAAGCAATATGTATTAAATCCAAATCATTTTACGTGTAGAATAAAATATAAATGGTTTAGATCATAG
>TRINITY_DN4094_c0_g1_i2-intergenic-352
TTCTTGGACCGAATGTGTGATTTCTAGCGCGCCCATCGATCGACGCGGTCGAGTGTTAAAGATGCGCAATCATTAGGCAGCTGCGATCCTTTCAGCATGACACCGCAGGATCAAAAGGGCTAAAATGGGCAACGAAATGTGCTATTCACACAAGCGGACGGTAGCTGAAAGAATCGTTCATGATGACCGCAAATGGACCAGGGCTGCCGAACTGAGCGAGAATTATCTGGGATCTATTATTCCTTTTCAAACAAGCTATAATCATTATTATTACTTCAATAAACATTCATGCTCCATAGTTTACATTCGATATTACCTTAAATTTCTTAGATTTTTTTGAGAACTTCATTTG
>TRINITY_DN6533_c0_g1_i4-intergenic-454
CACCGCAGAGTACGGGGATTCGTCTCCGGCTGCCATAAGTATCCGTACTTCAATCGGAGCTTAGTTTAGCCTGACCCAGATTGCAGACGGAGTTGCTGGCTCAAATAATTGTTTTATGGCCCCACCAAAGTATCTTTATGGCAACGAATCGATTGTTGATTAGCCCCAGCAGCGTGAAAATGTCGCTGGCAACATTGTATCAACAATTTCGAGGATAGTTGGTTTTTCAGCGTGACGGGAGGCTCAAATCATGTATTGTTTTAATCTCTCTGTGATTTGCACTTTAGTTGCTCAAAGCCCCTGCATATTAAGAGTTACATTAGAACTATATTTTTTATGTTTTTTAGCTATTTTTATTGCCAGTTTTTGCACTACGAATGTTCTAAGATTTTTCCGTAATTGCAAAAGCACTTTGAATAAATTAATTTATTTATTTTATTAATAAATTTAATAT
>TRINITY_DN12518_c0_g2_i1-intergenic-386
CGCGCACAATGAGGATATTTAAAACTTAAAGCAGCTGATACTCGACTCAGATCTCCGTATCTGCGTCTCTGGCCGCCTGCTTGCCACATTTTAGTTACACGCATAATTTTCTCGGATTCACATTTATTTTAATAGGCACACATCCGACGAGTTGTCTTGTACTGCCTGCGGAACAGTCGGCTCCATTCAAATGAATTCAAATGAATCATAAAGAAACGACTGGCAGAAGTTTGACTGTGAAATGGAAATGGAAACGTGGCACTGGGAAATTCACCGAGCTGCTAAAAGGTTTTCGTATTGTACAAAGTTAAATATATATATTTCTATATGGTTTTATTTCGGTACATAGGCATGCAATGAAGCACATTTATTGTGGGCCTATTGAC
>TRINITY_DN6533_c0_g1_i1-intergenic-504
CACCGCAGAGTACGGGGATTCGTCTCCGGCTGCCATAAGTATCCGTACTTCAATCGGAGCTTAGTTTAGCCTGACCCAGATTGCAGACGGAGTTGCTGGCTCAAGTACTTATACTACACATTCTTTATTGTGTGCCAAGACTTTTAAATTCCAGATAATTGTTTTATGGCCCCACCAAAGTATCTTTATGGCAACGAATCGATTGTTGATTAGCCCCAGCAGCGTGAAAATGTCGCTGGCAACATTGTATCAACAATTTCGAGGATAGTTGGTTTTTCAGCGTGACGGGAGGCTCAAATCATGTATTGTTTTAATCTCTCTGTGATTTGCACTTTAGTTGCTCAAAGCCCCTGCATATTAAGAGTTACATTAGAACTATATTTTTTATGTTTTTTAGCTATTTTTATTGCCAGTTTTTGCACTACGAATGTTCTAAGATTTTTCCGTAATTGCAAAAGCACTTTGAATAAATTAATTTATTTATTTTATTAATAAATTTAATAT
>TRINITY_DN4410_c0_g1_i11-intergenic-1525
ATTTGTGATATATTTTTTTATAGAGTTCAGATCTGTGTGGTGCATTCTCCCTGTGCGTGGGGCCTTCTTGTAGGGGGGGAGGTCTCATTAGCATGGCCGTGGCAGTGAAAGCCATCGAGGGGGATCCTGTGCGTCGTATCCGGGTCTAACTTCCATTTATCAGCATTTTCCACACACTCGCCATGAGACGAATTCCAAAATCGATTCCATGTTGCTGCTGCTGCTGCTGCTGCTTACACTTGGCCGTAATGTCGCACAGGGAGTTTGAGTTTGAGTTTGGGCTGGTGACTCGACGGCAGTCTGGCATCCAAATGTGTTCCTTCCACACAGATACACACGCACACACACTGTGTTGAGGGGAGGGTACGAGGACGAGGACGAGGACGTCGAGCAACCCTTCGCACATTTCCATTCCATTCCCTTTCGCTGCGATTCGTTCGGTCTAGCGCTTTGAATTCAAACCCCCGTTTTTTCAAAGGACTAACTTCAAATGCCGAAAATAAATGCCCAACTCCCCCCGCCCTCTCCCTCTGACCATGCTCCCTCTTCGCCAAGGGAAATGCATTCTACGTACGTAAAAAAGTAGAAGGAACGAAGAAATTTTAATCCACAACGGACCCGTATGTGTGTCCCCTGGATACCCGGTCGCGTGTGTGTGAGTGTGCGTGTCATGGATACACATTTCGTGAATGCCGCCCAAGGTGACCATGGAAGGATATGCGAGGCACCACCATTAGCTAGAGCTAGAGCTGTAGCTGTAGCACCACCGAAACACAAAGCAGCACCACCATCTGCCTTCCTTCGAATGGATGCGGATGTTGCATGCCAGGGATCGTTGGGCGTGGAATGTGGAAACAGGTGTCCTTGAATCCCTCGACCGAGAGCAGGAAGCATTCGATGACTAATCGCGGCGCTGAGAGGGGGAGTCTCCCTGGGAATATCAGTCAAGTGGTATGCTCTTGGAGTTATGTAGTAGCATATCAGATAGAAGTATTTATTCTAGATGTATCTTGATCCAAAGTGCATAATAAAATCTTGTACAGTTATCTAGAAGCTATGTTCTGTGGTTTTAAACGATATGTTTAAGGACTCTGGATAATCCATTATATTATAAGATTGAATGTTTTGTTGTACACAATTGTAGAATAGCTATACATTGGCTTTTAATCCATTTGATTGCACCTATTTACGTCGAACTTCTAGAAACTCCAGTTCCCTTTTGTATTAAAGAGTTTCGACTACAATCCCACTTCTTCCTTAGAACAAAAGGAAAATTAGTAAAAATATCACAGACAGTGGAATGTGAGCAAAACGGCAATATCAACATCAGCAGCGAATGTGAAACAAGCGCTGAGATACAGATACAAAACACTTATTTTTAATTTCGATGAATCACCATCGGTTTGGTTCAGTTCGCTTTGGGTTCAGTTCGGTTTTGGTTTTGGCTTTGGTGTTTTGGTTTGGTTCAGTTTGGCTGAAACGAAATTCAGCGACGTCGTCGATGACTGCATGCCTCGCACTGAAG
>TRINITY_DN4094_c0_g1_i1-intergenic-719
TTCTTGGACCGAATGTGTGATTTCTAGCGCGCCCATCGATCGACGCGGTCGAGTGTTAAAGATGCGCAATCATTAGGCAGCTGCGATCCTTTCAGCATGACACCGCAGGATCAAAAGGGCTAAAATGGGCAACGAAATGTGCTATTCACACAAGCGGACGGTACGACAAGCAACCGCTTAACGATTACAAAACAAATTCGATATTGATTATGGTGCGGCATAAACAAAACGAAATGTTCGAAACACAATCAAAACGCCTCAAAGTGAAGAGCCCTGTTGGAAAGATCATTAGATTGATTGATGTTCAAGGATGTGCTATGTGGGAACCGAAGGTGTTGAACAATTTGGCTAGTAAATTAAAAGTTAAGGGAAAGAAAACTCCCTGTTCCATATTCATAATCATTATATAATATCACGTTTATATAAGCAATGTTGCTTAGGACTACAAAATATTGTTAGTCGCATGAAGTTATCTTTGTAAGTGAGATGAAATTTATAGTGCAAAAGGAAGCTCTCTAATATTAAATTTAATTTGATCAGTTTTCATTAAACCTTAGCTAGGAATTTCCCTCCTGCCATCACTCCCAAATGCTATTTTATTGAGCTGGGAATATGAGAAACTCCTACAGCTCCTTTCTCATCTGGAGGGCTATGTAAATCAAAGACTTTTGCATTGGCTGCCAGGCGCCCTGCAGCTTTCTAACTAATTAACACTTAAT
>TRINITY_DN15918_c0_g3_i1-intergenic-681
ATGCAGAGTCATCGGTTGACACTCTCTGTGCGGCATAGTCAATAGTCATGGCCCGACTATTTAGGGACTTCTTAAGGATGATGAATGACTATGACTATCAACTGCTATCCTTGCATTTGCAAGCACTTCGTGGATTGCAAGGAATGCAATGTATGTACATACATATATAGTAATTCGTTACAAGCAAGAATATTTCGTTTTCTTAGAAATTAGAAACAATTAAAGCGTATTATGCACACTGAATTGGCCATCATGGCAGATTTTAACACTACAAAACGGGTCAACCATGAACATAAACCAAGACAAAGTGCAACTATAAATTCTCGCCACTTTTTATTCACTACTACACTACTGTGGTCAGTAAATTGAATAAGGCGCTGCGTTTCGGGGTAATTACGACGATTAATTGCATGTAGAACGGCATTTCAAGAACCGCAGACCATGGAAATTGCGGTTTTCCTTAGCATCTGGCAGCAAATATCTGAAAAGTGCGGTCAATCCAGTTGCCGGGCATCTAGTTACCCAAACATTTGGATTTGAACTCGGACCACGATTGCCAGAATTATTCTACCTGAGTCGCCTGATGGAAATTAGAACCAAATTATTAAGAATTTATCTATCCAGTTAAGTAAATTAACTTCGAATGAAATATGTGAAATTGCACGCAGTTTATTTCCGGGC
>TRINITY_DN43648_c0_g1_i1-intergenic-288
AGACAGGACCGGGCCTATTTGCATAAGAATCGGTAGGCCCAACTACAATGTATTAACTTGTTTTATGTTTGCCATTATTGGCGATTTTACAGACAACTCTCGGGGCTACCGTGCATCGGGGACAGTGGCTGGGTGCCGAGATAATTATAGGAGACCCTCCAGCCATCGAAGAAGTGCCACAGCAGGTTCAAGATCAACTCCCGTCGCCGTCATTAGCACGCGGATAGATATAGATGGAATCCATACAGTCGGTGGACGGTGTCCATCCCATAAAACTATGTACAATTT
>TRINITY_DN2173_c0_g1_i3-intergenic-928
GGTATCAACGCAGAGTACGGGGAGAGTTCGTTCCCGTTGACAACTACTTTGTGTATGTGGGATAATAGCTTAGTGTGGTAAATAAATTATAGCAACCTGTTGACGTTGCCATTGCTATTTCTGAACTTGAACTCAACTTTCAAATGAGCAAGTTTCGCGATCGAATCATTATGCTATTTAATCTGGCCAGAGCCTTTGACAATCGCTTCTTTTGTGGGGAGTGCTACTCTTCACTTTCAAATCGCAGCCGCCGCGATTTCCGGTTCGATTTGCATATGGGCTCGGCCTCTTTGACCATTTAGCACCCTGTCTAAGCAGCATCGTAACTAAAGAGACCACCCCGATTAATGGGTTTTCTCACTTCTGGTGCTGACAACTCAATTGACGAGTGACGAAGGCGGCAGCCTGTCAATGGAGCTTAATGTGCCTCAGACACGCAATCGGTGTGTTCTCGAATAAAAGTCATCGGATTATTCCCACCGAAACAAAACACTACCACCACAGCGACTACAACCCAGAGCAAATCTGCAGGCGGAGGCGCACGTTTACAGCAAATAAAATTAGCTGCTTGTCTTGGTAATTGCACTGCCAACTGCATTTTGGCCAGAATTTGCGGGCCGAGTTGCAGGCGAAGACATAAGCCAACCCGTCACCAGTGCACCACAATGGCAAACACAGGCGATGCCACGAATGGGTGATTTTGAAGTCATAGGTGCTTGTGGCTTAAATTAGAAATGGTAAAGGAAATACAAAAAGTTAATATGTAGTTCAAATAGAATGTATGATAATCATGTTAAACCCTAAATGAAACTCCATTTAAATCATTATCATTCATTGTGCCTTAAGTATATTATTAAGCCCAGATATTGTCCGTGAATAAATTAAATAATATGGGCATTTTGGCCAACAATTAAACGAGGAAATAAAC
>TRINITY_DN4173_c1_g1_i2-intergenic-973
TGATTTGAAAACTCAACCTAAAGTGTTCCCAGTTGCCCAGTTCGGTTTTGGGCGGGCTGAGGTCTTTCGCTGGTCGGCGGAGGAGCCCCTGACCCCCTCTAAACGCTTTTCTAATTATTTTTCATTACTCGGGCTGTCGCGTCGCCGGAGTCGGGGACATAAAATCGCTTAGTTTATTGGCCCATCACTCATGGCCAGCTGAGCTGAGCCGCGTTTGGCTGAGCTTTTGCGGTCGCCATTACATTGAGTTATGAAATGAATTTCAAATTTCGCGCAAAGAGCGTAAAAATAATTACTAACTAAGCACACAGCACACCCCTAAACTCGCAACCCGCTCAATTGCACATTGATACGCGCTCAAATGCATTCGTGATTTATCAGCCGGGCGGCGGCCAACTAACCAGTAGCTCATCCACAACTGCATGGCTACTGGGATTCGGTACTGAGTCAGTAGTTGCTTTGGCCAGAACACGGAGAAAATTGGTGCCAAGAAATACGACTCTTAACAAGCATTTGACATTTGTTGCAGTACGACTAATAAATTAAATAAACACAGAGCTAGCTTGACTTTAAGGATTAAGATGACAGTATACATGCTTATATCATATCCATGTTTTACACGCATAACATTTAAATTCAAACTTGCAAATTAAATTAATCAAAAACCAATAAGAGCTTATTTTCTCTCAGTGAACCAGTTGCACATGGCTAACATGGCCACTTGGTAACTTTGGAGTTCGGGTTCAGCTCAGCATGAATTCTCGGCGTTTGTTAAATGGAAAACTTTTTGCATTAAGTTTATGTTTGCTGAGGATGGTAGATGTGCATAAGTGGGTGGTGAAGCGGGAGGCATGAGAGTTTAACTTCCGAAAGAGTATGACAGTATTAAGATTTGCATGTCATGTTACGAATCAACTATCAAAAAGATTTCCATTGGCCAAAGGCTTCACTATGAATGCGCAACTACAATCCT
>TRINITY_DN4094_c0_g1_i4-intergenic-550
TTCTTGGACCGAATGTGTGATTTCTAGCGCGCCCATCGATCGACGCGGTCGAGTGTTAAAGATGCGCAATCATTAGGCAGCTGCGATCCTTTCAGCATGACACCGCAGGATCAAAAGGGCTAAAATGGGCAACGAAATGTGCTATTCACACAAGCGGACGGTACGACAAGCAACCGCTTAACGATTACAAAACAAATTCGATATTGATTATGGTGCGGCATAAACAAAACGAAATGTTCGAAACACAATCAAAACGCCTCAAAGTGAAGAGCCCTGTTGGAAAGATCATTAGATTGATTGATGTTCAAGGATGTGCTATGTGGGAACCGAAGGTGTTGAACAATTTGGCTAGTAAATTAAAAGTTAAGGGAAAGAAAACTCCCTGTTCCATATTCATAATCATTATATAATATCACGTTTATATAAGCAATGTTGCTTAGGACTACAAAATATTGTTAGTCGCATGAAGTTATCTTTGTAAGTGAGATGAAATTTATAGTGCAAAAGGAAGCTCACCAATATTAAATTTAATTCTGTCTCTTATACACAT
>TRINITY_DN5611_c0_g1_i5-intergenic-586
TTATTACAAAATAATTATTTAATTTTTTTATTTTATTTGTTATTCTTGAAGTTTCATACACTTGTTCAAAATGATCTGAAATGTCTCAAGAAATGAAATATGAAATATCGGTATTGTTGGCTTTCTAATTAGTAGGTTCATCTTTTAATATCTCGGTTATGTGTTTTAGTGGCCCTAAAAACTTCTTCATCGAGTACGATAATTTTGCCTTCTGCACTCATTCAGCCAAGACAAAAAGATTTAATAAGTTCATACAACATATATCTTAGTTTAAATTCGGACAACTGCCAAACAAATTAAATTCATGAAAAAATAAAAACTTTTTTTGTCGAAATTGACAGGGATATGAAGCTATTTCTACCTTCGGAGATGGAATATTGATTTTATTGAGACTTTTATATTCTCGATCAGTAGCAACAGCATAGTTGATATAGCCATGTCCGTCTGTTTGTCCGTCCGCTTTAACGTAAACTAGTCAATACATTTTAAGTTTTTATTTTTAAGCAATTTTGTATCTTTGTTAAGGCAATAGGAAATAAGAAACTTTGTGCTCAGAAATATTGGTCCCCGTACTCTGCGTTGATAC
>TRINITY_DN4410_c0_g1_i6-intergenic-784
CTTCCTTCGAATGGATGCGGATGTTGCATGCCAGGGATCGTTGGGCGTGGAATGTGGAAACAGGTGTCCTTGAATCCCTCGACCGAGAGCAGGAAGCATTCGATGACTAATCGCGGCGCTGAGAGGGGGAGTCTCCCTGGGAATATCAGTCAAGTGGTATGCTCTTGGAGTTATGTAGTAGCATATCAGATAGAAGTATTTATTCTAGATGTATCTTGATCCAAAGTGCATAATAAAATCTTGTACAGTTATCTAGAAGCTATGTTCTGTGGTTTTAAACGATATGTTTAAGGACTCTGGATAATCCATTATATTATAAGATTGAATGTTTTGTTGTACACAATTGTAGAATAGCTATACATTGGCTTTTAATCCATTTGATTGCACCTATTTACGTCGAACTTCTATAATTCGCAGGAAAGTGAAAGTTATGACAAATAGACTTTTGTGAAACATACCTAGAAACTCCAGTTCCCTTTTGTATTAAAGAGTTTCGACTACAATCCCACTTCTTCCTTAGAACAAAAGGAAAATTAGTAAAAATATCACAGACAGTGGAATGTGAGCAAAACGGCAATATCAACATCAGCAGCGAATGTGAAACAAGCGCTGAGATACAGATACAAAACACTTATTTTTAATTTCGATGAATCACCATCGGTTTGGTTCAGTTCGCTTTGGGTTCAGTTCGGTTTTGGTTTTGGCTTTGGTGTTTTGGTTTGGTTCAGTTTGGCTGAAACGAAATTCAGCGACGTCGTCGATGACTGCATGCCTCGCACTGAAG
>TRINITY_DN5533_c0_g1_i3-intergenic-1318
TGTGTATAAGAGACAGGTATCAACGCAGAGTACGGGGATTATCTTAATTAGGCAATCCAGAAGTAAGCACCATATACACCCCCAAAAAGGGTATATAAACAAGAACAGGAACCTAATGAATACATGGTAATAAAAGATAAGCTCCTCGTGTGCCGGCATGCGTGTTTTGGATCCCCAGTTGAGAGGGGGCTAAGTCGAAAGCCAGACCATTGTAGCTCCTCGCTCTAGATAAGAAGCGAAACCCGACTCATTTGGCTAAAGTGCCAAGCGCAAATTGTATCGGGCTCTATCTTCATCTGAAGCAGGAGCACACCCCCCCATCACCGATGTCCTTGGCTCCTCCTGCAGCGCATGAATGAGACGCATATTAACTGAATTTCAGTTCGAAACTAAACTCATTAAATGATGTTGCTTGCCTTCAATAAGCTCCGGGCAAAAATCCCAGGGGGGATTGGCATCGTATGGAATGGAGTATGCCATGGGTATGGTAATAGGAGCTAGGATCGCAGGATGCCAGAACACGACTTTTCAAAAGCCCGTTGTACACGATTGTAATCACACCTGCAACTATAAATTTGCTACCGGGGATTTGCATGGCCAACAATTAAATGAATGGAAAACTTCGCATCAGTTGAGAGCGCAGAGAAAAGCTCTTGTTTTCATTTATGTTACTCTAGCATTTTAGCTTCGTTTATACGCCAAAATAAAGCAAACTTATATATGATATTAGGTTAATAAAATTAGAAAATATGCTTATATGCTTATAATATAAAACTGTAACTAATAGAATTGAAAAAGAAGTTAATGTGATGTTCAAATAGTACAGGTGTAAACTCCGCACTGGAGATTGAATAGTAGAAACTCGCCTGCAGAAATTTGACTGATTAGCCAGTTTGAAATGGCGTTGCTGCAAATGGAGCACGTGACTGTTTGATAGAGGAATGAATGCTGGCAGGACGAAAAGGAGGAAGGAGTGCGGAGCAAAGCTTGGGGAATTCGCTGATGCCGCTGCCGATGGCAATGGCAATGGCGATGGCGGAGATGAAGCTTCACTCTGCATGGCAAGTGCACGTTTTGTAACGAATTGAAAACATTGTCGTCGCTGTACATTCACTGCCACTTTCCTCCTGCCACGAATTCACTGCACTCCACTCTACTCCATCCATTTAGTCATTCATTCATTCATTCACTCATTTGCTGCAACATTGTTGCGAGGCAGCCAACAATGATGCCATCTAATGAATGTGGCAACCGTTTCGACAGCAACCGAAATTCAAAATGACTTTTATCGCCTTTAAGGGACCAGCGGGCACAAAAA
>TRINITY_DN58663_c0_g1_i2-intergenic-663
TATTTAAGTTTTTTTTTAGAAATTCATTTTTTTTTGTATTCATGGTGGTGACCAACAATTAATAGCAATATTTATAACTAATAATAAGTATATAAATTAAATAAGTACCTAAATAAATAATACATACTAAAGTAAGTTAAGGGAATATAAGGTAATGGGTTTTTGTCTTTGATAAAATCTTTCCAGATGCAGAGAGCTTGTCATTTAATTTGTTCGATTTTTGAAAACGAGTGTAACGATTTTCTGTATAGTTTTTTGCTTCTAAGTTGTTTTAATAATAGGCACACAAAAAATATAACTTGCAGATCCTAATGCTGATTATCTTGGCTCTGCCTGACTTTCCAGCCTCTCCTTATAGGGGTGTCACCATCGTGTCCTCTCATTATTGAATTCAACTGCCACATTCTTTGGACCTGGAAATGGCGCAACCAAACAAGAACAAGGCATTTTAACGGACCTATATACGCTTATCATTTGATTTTTTTCATTCGAGAAAATTGCGGACCAAGACGAAGTAGGGCACGATTGGGATGAAACCCATCGGCTGACCGTATTAAATATACACAAAAGATAAAAATAATCAATACTCCCTATATTAGCTATATCGATAATATATAATTATAATATAATATAATATTAATCGAAAGGAACAAAATGTTCTAT
>TRINITY_DN72444_c0_g1_i2-intergenic-329
CACAACCCGCACAAAACAACCCTTGACCCAAATCGGGAGCAGTTCTACCGGGTCTGCAAGCGTATTTTTTTTTAGGGCACCAACGACAGATGGTTTCGGCTTTTAATTGGATTGAGCGGTGAGCAGGCGTTCTGCCAGATACAGATACAAATGTGGAAATGGAAAAGCAAACAGCAAATAGAAAACATGAAGCACACTTGCAGTTAAGTGTAAACCCTTAGCAGTTAGGCAATGGCATAGATAACTTAACCTACTTTAACAAATAATTATAAGTTGTTTTTTTCAACTATAGGTTCACCTTTTTACTACAAAGTATCTTAATTAATGTT
>TRINITY_DN27150_c0_g4_i1-intergenic-963
GTATGGCGTATAAAGATGAAGAGGCCAGAAAATGTTAAGGACAAAGAAATAAATTTAAATATTTAATCCCACATTTACCGAAATAAAAAACTACATTTGAAGCAATCCAAAAAGATCAGGGACTTATATACCCAAAGTTTATGTATATACACATACACTTGAAATCGTTTATTTTACCAGTTCCACATAATTGTATTATCAGTTCCATAAACTGAAATTTTATTGACCAAACGTTATTAACAAATTAGATGGCGAGGGGCCAAACAAACAATGGACAATAGAGAATAAACTATTGTATACCCAGCAAGTCAGCGGGGCGCCTGGTAATAGAGGCAAAGTATGCTTTCAAGTATTCACACGCGTGGAAATAAGTGTGATAATTTATTTTAAATTATACATTTCATTTCAATTGAACCGTTGATATAATTTCATTTGATCAGGTTACGGTTTGATCGAATTGAATTAACTTACATTGTTGTTAGCAATTCATGTATTTAATAATAGCAATTTTCTAAGGGCAAGTTCGCATTAGTTGGTTTTTTAATAATGGATGGATGCTTTGAAGTTTTCTATTCATTCTATATAAGGTGCTAAGTTATTTGAGCTGTACTTTAAAGTTCGACAAAACTCTGATTAGTGAGCACATAAAACTATATTTCCACAGTTTCTGTCGTAGAGATTTGATAATTATTGTGTAAACTTTTGTCTAGTTTGTCAAGTTTGTTTTCGTCTAGCGAATGGCTTTTAATTGATGGGCAAAACTTGTTGCCAGTCTGTCAGTTGGGATATTCAATCACTTAGCCGAAATATTTTGGTTGCACTGCGCCTGCGTTAGCCAAAAAAAAAAAAAGGAGTACGACCTGGGAAAGAGATTCCATACTCAAAGGGGGCTGGTTTTGTTACAACAACAACTCTCTTTGTCCCCCCCACTTTTTTCTTTTTTTTCCCTACCCAACCGCCCAC
>TRINITY_DN16805_c0_g2_i1-intergenic-1105
TATAAATGCATTAAGCTTGCAGGTAAGTATTATAATTGTATATATGTTAAGGATGTAATTCATTTAATATATTTTATATAATTATAAATACACATATTTTTGATTAATAAATTGTATTTAAAGGTTACACATGCAAAAATAACTATTATATTGCATGTAATTTAAATTTGATCTTTCTGATATGCACTATTATTTTTTAAATTAAAAACTCCATTCGATTGTATTCGATTAATCGAAAAAAGTAACTTCAATTAAAGCAGGACGAGATTGATATCTGCCAGGATTTTCTGTCTCTGCATTTGAAGGCGACGTTCGCTTAATACGCCATTCATTTGGTCGCGTTATACTTCATTAAAGCAGGAACCATCAGAGGATCCTGGTGGAGGGAATGGTGGCTGATGATGAGGGCTGGTGCGGCCTTTTCCGGCGCCTTGGCCGCAAAGTGCAGTCGGCAAAAATTATGCGGCTCGTTTGCGATGCCTGGAAATGCGACGGGATATGGACTACGGACTGCGGACTGCGGACTGCGGACGATGGCGATGGCAAAATGGCAAATAGCAAATGCAGTGCCAACTTCAACTGGCTTGGGCCATTCGTTTATCCCTTTGTTCTCATTTATTTGCATGTCATTTGCTTCGACCGGCATCTGTGTCGCCCCCTCTCGCTCGCTCACTCGCTCGCTCGCTCGTCACGCACGCTCTCGCCCGCTCGCACATTTTCTTCAGCCTGCTTTTCCTGCTTTTCCATTGCCTTTCATGATGGTTTTGCTGGGGTCACGTTTGTCTGCCTGGATGCCAGTTACTTATGGCTGTTATGTGCATTATCAATATGCATTGTACGGCTCGCCCTGCCGCTTTATATTTTGCCAGCGTTTTTCTTCTACTTTTTATTTGGACAACACAAAAAGCTCGTGATGTTCGGCGAAATGAATCGTGTGATATAGAAATTTTAATTATTCGGAAATTTATGTGTGCATTTTAAGAAATTATAAGGGAAAAGGGTAAATTACTTTAGGGGCATTTAATGAGAAATCGATTTATGGCTCCTTTAGTAAACAATATTTGTTGTGTTTTTAAATTGTTATATTTATTAAATTGTATTGAAA
>TRINITY_DN3265_c1_g1_i1-intergenic-418
AACCAACAAAGTACTTTACAAATTTACTACCAGCACATTTATAGTTTAATATTAATAGGAAATTGTAATAAATATAAAGGGAAAGATCCGAATAAAAACTAATTTAAAGTACTTGTTAAAATCTAAGTAGAAACCAGAAGCCACTAGCTTAGTTTTTCCCAACCTTCCGCTCTGGATCACTTCACTTCCCCTTCTCCGAATCGGATCGGATCACACGATCTTGCAGCCTTGGTCGATCCACTTGGAACTGGCAATTTCCCAGCCCTCGTCGGATGCCCTTGCTGGGGACTTCCGAGAATACGAATCTGTGGTAGGACTGTACCGGCACTTCAATTAAGAGTCCATTTCAAAAATTCTCAATTCTGTTTTTATTTTGTTTTTTTTTTTTTTTTTTTTTTTTTTTTTTTTTTTTTTTTTT
>TRINITY_DN4410_c0_g1_i4-intergenic-1314
ATTTGTGATATATTTTTTTATAGAGTTCAGATCTGTGTGGTGCATTCTCCCTGTGCGTGGGGCCTTCTTGTAGGGGGGGAGGTCTCATTAGCATGGCCGTGGCAGTGAAAGCCATCGAGGGGGATCCTGTGCGTCGTATCCGGGTCTAACTTCCATTTATCAGCATTTTCCACACACTCGCCATGAGACGAATTCCAAAATCGATTCCATGTTGCTGCTGCTGCTGCTGCTGCTTACACTTGGCCGTAATGTCGCACAGGGAGTTTGAGTTTGAGTTTGGGCTGGTGACTCGACGGCAGTCTGGCATCCAAATGTGTTCCTTCCACACAGATACACACGCACACACACTGTGTTGAGGGGAGGGTACGAGGACGAGGACGAGGACGTCGAGCAACCCTTCGCACATTTCCATTCCATTCCCTTTCGCTGCGATTCGTTCGGTCTAGCGCTTTGAATTCAAACCCCCGTTTTTTCAAAGGACTAACTTCAAATGCCGAAAATAAATGCCCAACTCCCCCCGCCCTCTCCCTCTGACCATGCTCCCTCTTCGCCAAGGGAAATGCATTCTACGTACGTAAAAAAGTAGAAGGAACGAAGAAATTTTAATCCACAACGGACCCGTATGTGTGTCCCCTGGATACCCGGTCGCGTGTGTGTGAGTGTGCGTGTCATGGATACACATTTCGTGAATGCCGCCCAAGGTGACCATGGAAGGATATGCGAGGCACCACCATTAGCTAGAGCTAGAGCTGTAGCTGTAGCACCACCGAAACACAAAGCAGCACCACCATCTGCAATCGCAGCAAGGTTATCACAGCAGCCACACACACGCACACACTCGAATCTACCTGCCTTCCTTCGAATGGATGCGGATGTTGCATGCCAGGGATCGTTGGGCGTGGAATGTGGAAACAGGTGTCCTTGAATCCCTCGACCGAGAGCAGGAAGCATTCGATGACTAATCGCGGCGCTGAGAGGGGGAGTCTCCCTAGAAACTCCAGTTCCCTTTTGTATTAAAGAGTTTCGACTACAATCCCACTTCTTCCTTAGAACAAAAGGAAAATTAGTAAAAATATCACAGACAGTGGAATGTGAGCAAAACGGCAATATCAACATCAGCAGCGAATGTGAAACAAGCGCTGAGATACAGATACAAAACACTTATTTTTAATTTCGATGAATCACCATCGGTTTGGTTCAGTTCGCTTTGGGTTCAGTTCGGTTTTGGTTTTGGCTTTGGTGTTTTGGTTTGGTTCAGTTTGGCTGAAACGAAATTCAGCGACGTCGTCGATGACTGCATGCCTCGCACTGAAG
>TRINITY_DN4094_c0_g1_i3-intergenic-413
TTCTTGGACCGAATGTGTGATTTCTAGCGCGCCCATCGATCGACGCGGTCGAGTGTTAAAGATGCGCAATCATTAGGCAGCTGCGATCCTTTCAGCATGACACCGCAGGATCAAAAGGGCTAAAATGGGCAACGAAATGTGCTATTCACACAAGCGGACGGTACGACAAGCAACCGCTTAACGATTACAAAACAAATTCGATATTGATTATGGTGCGGCATAAACAAAACGAAATGTTCGAAACACAATCAAAACGCCTCAAAGTGAAGAGCCCTGTTGGAAAGATCATTAGATTGATTGATGTTCAAGGATGTGCTATGTGGGAACCGAAGGTGTTGAACAATTTGGCTAGTAAATTAAAAGTTAAGGGAAAGAAAACTCCCTGTTCCACATTCATAATCATTATATAATAT
>TRINITY_DN4410_c0_g1_i8-intergenic-596
GGGAATATCAGTCAAGTGGTATGCTCTTGGAGTTATGTAGTAGCATATCAGATAGAAGTATTTATTCTAGATGTATCTTGATCCAAAGTGCATAATAAAATCTTGTACAGTTATCTAGAAGCTATGTTCTGTGGTTTTAAACGATATGTTTAAGGACTCTGGATAATCCATTATATTATAAGATTGAATGTTTTGTTGTACACAATTGTAGAATAGCTATACATTGGCTTTTAATCCATTTGATTGCACCTATTTACGTCGAACTTCTAGAAACTCCAGTTCCCTTTTGTATTAAAGAGTTTCGACTACAATCCCACTTCTTCCTTAGAACAAAAGGAAAATTAGTAAAAATATCACAGACAGTGGAATGTGAGCAAAACGGCAATATCAACATCAGCAGCGAATGTGAAACAAGCGCTGAGATACAGATACAAAACACTTATGTATTTTTAATTTCGATGAATCACCATCGGTTTGGTTCAGTTCGCTTTGGGTTCAGTTCGGTTTTGGTTTTGGCTTTGGTGTTTTGGTTTGGTTCAGTTTGGCTGAAACGAAATTCAGCGACGTCGTCGATGACTGCATGCCTCGCACTGAAG
>TRINITY_DN41677_c0_g1_i1-intergenic-359
TCTCACAGCCCCCCATGCTCTACCATCTCCCCCTTTTCCCCATTCCCCACCGGAGGGGCAGGGGTTTGTTCACAACAAAGCGAAATTGAAACGCAAACCGACTAAAAGCTACTTGCCACCCCTTTTCCGCCCCCTTGGGCCAATCTATTGACTCAAAACGGTAGCCGCTCAACAGTGGCTAATGGTCATAATTAAACGTGGCTTATTTGCATAAATCAAGTGGTGAGTTATGTTCACCTGGGCAGTGCCAATGGAGGCTTTGAAGGTGTTGCAGGTGAAGGGAAATCGCTTTGAACGACTCCAAAAGAAGCCGCTTACTCTTGCCCAGTCGATTGAACTCCATTTTGCTTGGCATACCC
>TRINITY_DN2173_c0_g1_i1-intergenic-752
GTATCAACGCAGAGTACGGGGGACAATCGCTTCTTTTGTGGGGGGTGCTACTCTTCACTTTCAAATCGCAGCCGCCGCGATTTCCGGTTCGATTTGCATATGGGCTCGGCCTCTTTGACCATTTAGCACCCTGTCTAAGCAGCATCGTAACTAAAGAGACCACCCCGATTAATGGGTTTTCTCACTTCTGGTGCTGACAACTCAATTGACGAGTGACGAAGGCGGCAGCCTGTCAATGGAGCTTAATGTGCCTCAGACACGCAATCGGTGTGTTCTCGAATAAAAGTCATCGGATTATTCCCACCGAAACAAAACACTACCACCACAGCGACTACAACCCAGAGCAAATCTGCAGGCGGAGGCGCACGTTTACAGCAAATAAAATTAGCTGCTTGTCTTGGTAATTGCACTGCCAACTGCATTTTGGCCAGAATTTGCGGGCCGAGTTGCAGGCGAAGACATAAGCCAACCCGTCACCAGTGCACCACAATGGCAAACACAGGCGATGCCACGAATGGGTGATTTTGAAGTCATAGGTGCTTGTGGCTTAAATTAGAAATGGTAAAGGAAATACAAAAAGTTAATATGTAGTTCAAATAGAATGTATGATAATCATGTTAAACCCTAAATGAAACTCCATTTAAATCATTATCATTCATTGTGCCTTAAGTATATTATTAAGCCCAGATATTGTCCGTGAATAAATTAAATAATATGGGCATTTTGGCCAACAATTAAACGAGGAAATAAAC
>TRINITY_DN7278_c0_g1_i1-intergenic-684
TTTATGACCGCCTCTATATTTCGAAAATTATTTGAATTTTTTAGCAATGCATTTTTTTATTTTATTTAACATTTACATCGGTCCACAAGCCTTTTGAGCTGCTTAACTTAAGCACGACCGTTGAGTTTTCAAAACGTATTTCAAGCTCATTCAGCAACTGAGAGATAGATTCAGCAGTCCAAACACAGATACTACTCACCAATACCCTTACTGGGAAGAGAAAAGTCGCTCTGTCGCTCGCTCTCTCTCTCTCTCTCACTGAATGGAAGGGGGAGCACAAAATAGGGGGGGGGACAAATCCGCCCCAGAAAGTATCTCAATCGTTCGGCCCGCCTGCATCCACTCGATTTTCTCGATTCTTGCCAGGGCGATCGGCGCCAGCAAGTTGGAAATTCGTTGCCAATGCCGCATTGGGCCACATTTATACGGAACATTTTGGTGGCGGACGCACCATAAAGTAGCGAATACTTTTATCTGCCGCCTGCTTGCGTTGAATTTCATCGATTTTCAGATACTTTTCGGGGCGGCGCGCCAGCAAGTATGGGGAAATGTCAAACGCTCGACGGCGTGGCGGCGAATTCGCTACTTGATGGCTGCCTCAAATGGGCGCTGCGCCCCCCGCTCCGCTCCCTCGCAGCCGTAGATGTTGTAGCTGTAGCTGTAGATGTATCCGTAGCTATAGCC
>TRINITY_DN4410_c0_g1_i1-intergenic-492
CTCTGGATAAGTTCATTGTATTAAAAAACTGGAATGTTTTGTTGTAAACTAGAATAGCTATACATTGACTTTCAATCCATTTAATTGCAACTATATACAATACTTCGAACTTCTATAATTCGCAGGAAAGTGAAAGTTATGACAAATAGACTTTTGTGAAACATACCTAGAAACTCCAGTTCCCTTTTGTATTAAAGAGTTTCGACTACAATCCCACTTCTTCCTTAGAACAAAAGGAAAATTAGTAAAAATATCACAGACAGTGGAATGTGAGCAAAACGGCAATATCAACATCAGCAGCGAATGTGAAACAAGCGCTGAGATACAGATACAAAACACTTATTTTTAATTTCGATGAATCACCATCGGTTTGGTTCAGTTCGCTTTGGGTTCAGTTCGGTTTTGGTTTTGGCTTTGGTGTTTTGGTTTGGTTCAGTTTGGCTGAAACGAAATTCAGCGACGTCGTCGATGACTGCATGCCTCGCACTGAAG
>TRINITY_DN52147_c0_g1_i2-intergenic-429
TATCAACGCAGAGTACGGGGAGTGCAAAATAAAACGGCGAGAAACAAAGCAAAGCAACAACTGAAACCAAAACAAAACTGAAGCATCATCACCATTGGGATCCGTAGGGGGGTTTTTCGAGAGGGGCGGACTGATCAGCAGGGGGCATCCAGGCGATGGAGACACCGGCCAACAACAACAGCAGCAGCCGAACGCCAACGGTAGCACCAAAGTAACAACAAAAATAACACGACTCCGATGGGAGACTTTGGAGCATTGGGGAATAGTGGTGGAAGCGTGACCACAGATTCCTTTTAAAATCAGCTACTCTGCAAAATGTATCCATTTTTTGAACTAATTATTAAGCATCAAGATAAATTTCAAATTTTCTAAGCAATAACTACATTTTAACGGAAATTTTATCAAAATAAAAATGCTAATCATTTATGC
>TRINITY_DN22183_c0_g1_i1-intergenic-799
AAGATATTGTATCTGCATCCGTGCGCTGGCCGAGCGACATTGAATTATCATCTCTCATCTCCCATCTCCCATCTCCCATCACCCGTCTCGAAAAACGCCTTTTTCGGGGTTGGGTTCGACTCGGCTTGGTTGACAAACTACAAAATAATAATGTGGCATTCATTGTGCGGCAAAGAAAGGCGGAATGGGGATGTCTGGTATTGTCATGCAGCGACAAGATATTTACACAATTACTCGACTCGACTCGAGCTGGGGATATTTTCACATACTGATTTTCCATTTTGAATTTACGTACAAAGCTAATTTATCATCCGGTCGCGGCTCGAGAAACTGTAAAAACGCCGTGATGTTTTGTCCCGCTGAATGGATGCCAATATTTTTCCGTCCCGGCCAGTGCATAAGTATTATAACCGCAAAATAAATAACAAATATAACAAACGATGCGACCCAAAAGGGCCTCCAGCACCACCAGCACCTCCTGCTCCTCCTCCTTCCAATCCTGCTTCTCATCGCTGGACCGGATACATCCGATCTCCGTCACTCACTCGCCTCGGCCGATTGTCAATATTTGGCCGACTTTAGCGATACATGTTAATTCCTGTTAATCGCCATGAGTCGGTTATTTTTGATCTCTCGAATACGTCAAGTTAATGTCCACACGGCGCTGCTTGAAAATAATAGGAAATGGAGCGGATATTAACAATATTGTATTTATTTAAAAAGTTCTAAATTCTAATTGTATGTAATACAGTTGCTATCAAATTATGGCTTAAGTAATAATTAAGATATATGTAAATAT
>TRINITY_DN7862_c0_g3_i1-intergenic-428
TTATTGTGCTAGTTAAACTTTTGACTGTTTTATTGCTTAAGTTTATTACTAGCAGCACCATATATAAGATGTTGTAAAAAGTAAGCTTTTTCTGCATGCAACTAGCCGCTGTTTGTAATTGAAGTTATTAACATAGGAATAAATTTTCAAAAGCTTTCTTGCATGCACTTCAATGAAAGCTCACACGATTTCTCGCCGTGTACGAGGGGAGTATCTCGTCGGTTTTATTTAGCTTTGCCTTTGGTATTACCGCTGCCGCTGCCTCAGCGCTGGTGCTGCTCCTGCTGCTGCTGCTGCTGCTCCGGACAAAAGAGCAGCCGCCCCGGCAGCTGGTTCTGGCCATGGCTGGGACTGGGACTGGAAGTGGGTATGGGTATGGGACTGGGACTCTGGCCAGGCCGCGACTCCCCGTACTCTGCGTTGATACC
>TRINITY_DN5611_c0_g1_i2-intergenic-296
TGTATAAGAGACAGAGTAAATCCACTCAGGTCGTAATTCAATTCAATACATCTTTTAAATGCTGAAACTTCGGAGATGGAATATTGATTGTGCATATTGAGACTTTTATATTCTCGATCAGTAGCAACAGCATAGTTGATATAGCCATGTCCGTCTGTTTGTCCGTCCGCTTTAACGTAAACTAGTCAATACATTTTAAGTTTTTATTTTTAAGCAATTTTGTATCTTTGTTAAGGCAATAGGAAATAAGAAACTTTGTGCTCAGAAATATTGGTCCCCGTACTCTGCGTTGATAC
>TRINITY_DN11963_c0_g1_i1-intergenic-616
ACTTTAAACTACTACTGCTTGGAAAGTTGAAATATGTACTTATCCGACTATCCGAAATGTTTCAGTAGGTCACTTATCCTGATTGATTGATCAATTTATTGCTAATACGAGTATTAGCTAGTATTGCTAGTATCAACTTAATCGCTGTGAAGCACATGTGCATCGAAGAGGCGGCAATTAGTGGCAACATCCCAGTTTGAGTGCCAGGAAGAGGCAGCAGGTGCCGCTGGTGACGCAGCCGGGGATCGCTGGGCTGCGTCCATTATATCACCTCTGGGTGAAAGTGATGATGGCATTCGCGAGGCATAGCGCCGATACTCGTTTGCGAGTATTTTCCTGTATGTGGCACACAGGGTGTGCGAGCACACCCGCTGACACGCCCCGCAACACCCTGTTGGGGCAAATATGAGCTAGTGCCGCAGATTTGCATATCTGCCTGCAAATATTTCTTTTCAATTATCGATTTTCGTTTGCCCGGCTCCTCGGAGGTGTGTGTGGTGCGGTGCTGTGCTGCAGTGTGGTGTGGTGTGGCAAAGCCAGCCACTTCCTCGTTGCAGTTGCCTGTTTTTGCGATGCTTCATTTGCCGCCGATTTTCGACTGGCACTCCCCGTACTC
>TRINITY_DN55991_c0_g1_i1-intergenic-316
CTGCTCCGCTGTGCGTCCGTCCAGTGTCCGATGTCGCTCGGCGGAAATGTATTTACACCAAAACGTCCGTAAAATGGCGGCCATAAAATAAAGTTTTAACGGATGTTTACGCAATGCGCATGAATTGTCCGATATTGACAAGAGACAAGACGGAAAACGATTGGTCGGGCGCAAGAAGAAAGAACTCCGCGTCCGCGGGGAAAGCTATTGAAATTTTAATGGTCCGGGCCAGTCGCCAGTCGCCCAGTCGACGGTTTCAATGGCTTTGGGGTTGGAGCAGCTCAACAGAGACAGAAAAACCTTTAAGAACGACGTC
>TRINITY_DN10735_c0_g1_i2-intergenic-761
GATGTGTATAAGAGACAGGATATATGTGTGCGATATAGTATGCACTCCGAAAAACATTAGCACGAAGGAGCAGCGCTTTCAAACTAAATAATACGCTTGAGTTAAGTGTTGCAGCGGCTGCATCTCTGGCATTCCCCGCCAGAGCGTTGATCGTCGTGTAATTAGAAAATGTTGTGCATAATTGGAATTGTAAATGAGCTGCCGCTGAGGAGGAAGTGGGCAATCTTGGCCAGCAGCACACCACTTCTTGAGTCTTGGATCTTGGATTTTCGCGGACGGACGTGGATGTGTTCGTGTTTCGCGCTTTCGTTTAAATGTAAATTATACAATATTTTTGCACATTTGTTTCGCAGTGTGTGCGCCGCTTTGCTGATTTTTATCTGCAGTTTAAAAAAGTTTTGTTGTCTGCATTGATGTTTGCCGTATGTAAACGTTGATTTTAATGATGTGCCATGAGGCACGATTGCCTCTCGTGTGGGATAACTCAGGCATTTTATTAGCCGCCGAATGGAATGACCAACTCCGGTTGACTAACTTGGTTAAGTTGATTGTCTGACATGGCCGTGGATAGCTGTTAGCTGCCTATGCCACATAGACGCTCCGCTGCCCAGCCAGCTTACTTGGCCACGTTATCCACGTTAATTCGATTCGAAATTAAACCAAACATGATTTTAAATGTTGATTTTTACGTTTTAATCGTCGCGTTTATATTGCCATAAAACTTGAAGAGAAAAACTCAACAGTCTCTTACTGTAAAAGAT
>TRINITY_DN65366_c0_g1_i1-intergenic-430
ATACAATAAATGGGATATACATATGTATGTACATTATATAAAAATCATCATTATTTAATTCTAGGTATAAAATATGTATATTGGCTTGTGTAATGCGAATTTATATATGTACATATTCTGGAAAATTTCGTAATTATAGAAATTCTTGAACTTTTCCAGAGAGGATGTCGCATTTTTGTGACATGCGAATAAATTTATGTAGATAGCGCCCAGGTTGTCGAATATCCAATACTCGCTCAGAACCCCACCGCCACTTCAGTTATCCATTTTCTTTATTGCCTCGTTTGGCAATTATAATAAAAAATCAAACAAAACAAACGAAAAACTTATTAAGAAACGAAAACACTCCTTTCAAAAAAAGAAGATTAATTAAATTGGGAGACACTGCAGTAGTTTTATAGAGGAAACATTTTTTTTCGAGTTTTTTTTT
>TRINITY_DN65427_c0_g1_i1-intergenic-641
CGATAAAGCTGGGAACTGAAGGTTATTCCCTTCCTTGGTCGCCCCTTTTTTTTTCAAAAGTAATTTGAAGAATCTGCCTCGTTTTTTTGCGCCGAGCCTGTCGCCTGATGAAGTCCCGCGGGAGGGACGATCCCGGGCAGCTAATTAACTGGCCGCGAATACCATTTGCCCAGGAGCACAAAGGCCAACAATCAGAACCTGGCCAACAGTTCCAATAAGCGGGTCAAGCGCAACTGCGAGCGAACCCGATTTACCCTCTGCAAAGCAAACAAACTCAATTGTTTCGGCATAAAAAACGAGCAAACAGCTCGTAAAAAACTGTATCAAAACACTGGCTTAAAGCGAAAGCTTTCGAAATGCCTCGAAAAAACAGGGTGTAAGGTCTTTTGGCCAAATTATCGAAGTCATTAAACGGAATGGCTTAAAGACTTCAAGCATAACTGAGTGTAGAATTTAAGTCGGTAACTGACAGAAGAGTGGTTATTAAACACGTTTTAAGAGCTATTGGTCGTAATTTAATTACAAAGAACATTTAGTTGAGTGGTTTACCCATTAAAAGGTAGTTTTTCTAATCTGACGCTTTGGGAAATATTATTTATATATTTTTAATTCAGTTCAGTTGCAACTTAGGACTTTAAAGC
>TRINITY_DN66768_c0_g1_i5-intergenic-1069
CAATCCTGGTCCAAGAGCAAGTCAAGTACGAGTGGAAGTCGTGCGGGCGTTGGTTTGGTAATCGGCCTGGTCTATTTCGCAGTGGCCACGTGATGGCACGTGACTACGCTCGAGACTGGCGAGCTGAATCCGAGACTGACTGGCAATCAAAGGCGATGTGCGATCCCCGATTTTCGATTCCCGATCCTCGATGCCATATTCCCGGCCGCGGATTCGCGGTTCCCCATTTCCGACGCTCCATCATCCTCGGCCGACTCTAATGGGCTAACGTCACACTTCTTATCTAACAATAAGTCTTGGCCCAGGGGAAGGACCGGCACTAATAAACGCGACCCACATACGCGACCAGTTGGACTGGCCAAAAAATAAACAGAAAAGCAGCAGCACCATTCTTTGCATTGCCCTGCCCTGGCCTGGCCTGGCCCCAAATCTCGCCTATTCGATGGAGGAGGCCAGAGTCCAAGGAGCAGGGAGCAGGGACTAAAGACGGCAGACGGGATTTCCAGTGGCTCAGTGGCAATAAATTTCAATTTGCTGGCTGCTCGCGAGCAGCCAGCAAATTGAAATTTATTGCCACTGAGCCACTGGAAATCCCGTCTGCCGTCTTTAGTCCCTGCTCCCTGCTCCTTGGACTCTGGCCTCCTCCATCGAATAGGCGAGATTTGGGGCCAGGCCAGGCCAGGGCAGGGCAATGCAAAGAATGGTGCTGCTGCTTTTCTGTTTATTTTTTGGCCAGTCCAACTGGTCGCGTATGTGGGTCGCGTTTATTAGTGCCGGTCCTTCCCCTGGGCCAAGACTTATTGTTAGATAAGAAGTGTGACGTTAGCCCATTAGAGTCGGCCGAGGATGATGGAGCGTCGGAAATGGGGAACCGCGAATCCGCGGCCGGGAATATGGCATCGAGGATCGGGAATCGAAAATCGGGGATCGCACATCGCCTTTGATTGCCAGTCAGTCTCGGATTCAGCTCGCCAGTCTCGAGCTTAGTCACTTGCCATCACGTGGCCATTGACTTGCTCTTGGACCAGGATTGGACTTGGGCTCGGACTTGGACTTGGTCTTCGACTCC
>TRINITY_DN18465_c0_g4_i1-intergenic-353
CACCGCCACCATACACAAACCCCATCCAAGCGCCGTAAAAATAAACCTTCCTTCAGGCACCTGGCCTGCGCAGTAATCTTTTTTTTTTTTTTTTTTTTTAAACAAATTTATTTTAATTCCTTTGCAGTCCTTCTTGCATTTTTCTTAAGGGCTATTGTAATATTATTTACATATACTGCAACGGTATAAAAACTTCGGTTCACGCTAAGCTAAAGTTCTACCGTTTTTTTTTTCAAAACAATGATAGTATCGATGTTTTACAAATTTCTACAAATCAATATTGGCATATGTAGGTATGCATTCAACATGTTGTTGGATCAGGTAGTAAGTCGTCGCCGTCTACCTGGTCCCCA
>TRINITY_DN2173_c0_g1_i2-intergenic-911
GGTATCAACGCAGAGTACGGGGAGAGTTCGTTCCCGTTGACAACTACTTTGTGTATGTGGGATAATAGCTTAGTGTGGTAAATAAATTATAGCAACCTGTTGACGTTGCCATTGCTATTTCTGAACTTGAACTCAACTTTCAAATGAGCAAGTTTCGCGATCGAATCATTATGCTATTTAATCTGGCCAGAGCCTTTGACAATCGCTTCTTTTGTGGGGAGTGCTACTCTTCACTTTCAAATCGCAGCCGCCGCGATTTCCGGTTCGATTTGCATATGGGCTCGGCCTCTTTGACCATTTAGCACCCTGTCTAAGCAGCATCGTAACTAAAGAGACCACCCCGATTAATGGGTTTTCTCACTTCTGGTGCTGACAACTCAATTGACGAGTGACGAAGGAGCTTAATGTGCCTCAGACACGCAATCGGTGTGTTCTCGAATAAAAGTCATCGGATTATTCCCACCGAAACAAAACACTACCACCACAGCGACTACAACCCAGAGCAAATCTGCAGGCGGAGGCGCACGTTTACAGCAAATAAAATTAGCTGCTTGTCTTGGTAATTGCACTGCCAACTGCATTTTGGCCAGAATTTGCGGGCCGAGTTGCAGGCGAAGACATAAGCCAACCCGTCACCAGTGCACCACAATGGCAAACACAGGCGATGCCACGAATGGGTGATTTTGAAGTCATAGGTGCTTGTGGCTTAAATTAGAAATGGTAAAGGAAATACAAAAAGTTAATATGTAGTTCAAATAGAATGTATGATAATCATGTTAAACCCTAAATGAAACTCCATTTAAATCATTATCATTCATTGTGCCTTAAGTATATTATTAAGCCCAGATATTGTCCGTGAATAAATTAAATAATATGGGCATTTTGGCCAACAATTAAACGAGGAAATAAAC
>TRINITY_DN16805_c0_g2_i3-intergenic-1091
GTATATATGTTAAGGATGTAATTCATTTAATATATTTTATATAATTATAAATACACATATTTTTGATTAATAAATTGTATTTAAAGGTTACACATGCAAAAATAACTATTATATTGAATGTGATTTATGTTTCATCTTTCTGATATTAATTACACAAATTTATAAGGATGAACTATTATTTTTAAAATTAAAAACTCCATTTGATTGTATTTCATTAAACGAAAAAAGTAACTTCAATTAAAGCAGGACGAGATTGATATCTGCCAGGATTTTCTGTCTCTGCATTTGAAGGCGACGTTCGCTTAATACGCCATTCATTTGGTCGCGTTATACTTCATTAAAGCAGGAACCATCAGAGGATCCTGGTGGAGGGAATGGTGGCTGATGATGAGGGCTGGTGCGGCCTTTTCCGGCGCCTTGGCCGCAAAGTGCAGTCGGCAAAAATTATGCGGCTCGTTTGCGATGCCTGGAAATGCGACGGGATATGGACTACGGACTGCGGACTGCGGACTGCGGACGATGGCGATGGCAAAATGGCAAATAGCAAATGCAGTGCCAACTTCAACTGGCTTGGGCCATTCGTTTATCCCTTTGTTCTCATTTATTTGCATGTCATTTGCTTCGACCGGCATCTGTGTCGCCCCCTCTCGCTCGCTCACTCGCTCGCTCGCTCGTCACGCACGCTCTCGCCCGCTCGCACATTTTCTTCAGCCTGCTTTTCCTGCTTTTCCATTGCCTTTCATGATGGTTTTGCTGGGGTCACGTTTGTCTGCCTGGATGCCAGTTACTTATGGCTGTTATGTGCATTATCAATATGCATTGTACGGCTCGCCCTGCCGCTTTATATTTTGCCAGCGTTTTTCTTCTACTTTTTATTTGGACAACACAAAAAGCTCGTGATGTTCGGCGAAATGAATCGTGTGATATAGAAATTTTAATTATTCGGAAATTTATGTGTGCATTTTAAGAAATTATAAGGGAAAAGGGTAAATTACTTTAGGGGCATTTAATGAGAAATCGATTTATGGCTCCTTTAGTAAACAATATTTGTTGTGTTTTTAAATTGTTATATTTATTAAATTGTATTGAAA
>TRINITY_DN66768_c0_g1_i2-intergenic-739
CAATCCTGGTCCAAGAGCAAGTCAAGTACGAGTGGAAGTCGTGCGGGCGTTGGTTTGGTAATCGGCCTGGTCTATTTCGCAGTGGCCACGTGATGGCACGTGACTACGCTCGAGACTGGCGAGCTGAATCCGAGACTGACTGGCAATCAAAGGCGATGTGCGATCCCCGATTTTCGATTCCCGATCCTCGATGCCATATTCCCGGCCGCGGATTCGCGGTTCCCCATTTCCGACGCTCCATCATCCTCGGCCGACTCTAATGGGCTAACGTCACACTTCTTATCTAACAATAAGTCTTGGCCCAGGGGAAGGACCGGCACTAATAAACGCGACCCACATACGCGACCAGTTGGACTGGCCAAAAAATAAACAGAAAAGCAGCAGCACCATTCTTTGCATTGCCCTGCCCTGGCCTGGCCTGGCCCCAAATCTCGCCTATTCGATGGAGGAGGCCAGAGTCCAAGGAGCAGGGAGCAGGGACTAAAGACGGCAGACGGGATTTCCAGTGGCTCAGTGGCAATAAATTTCAATTTGCTGGCTGCTCGCGAGCAGCCAGCTGAGCTCCTACTCCAACTCAAAACTGCAGGCTGCCTGGCAACAATGCAATGCGGAGGTAAAATGATAAAAATTCGATTACATTCAGGTGTGAAACTCACATGTACAGCAGCTATTTACTTGTTTCTGTACTCTACGATCTGGTAATTAAGTATCTGGGCTAGGGGCATGAATAGATATCAAT
>TRINITY_DN5611_c0_g1_i4-intergenic-398
TTATTACAAAATAATTATTTAATTTTTTTATTTTATTTGTTATTCTTGAAGTTTCATACACTTGTTCAAAATGATCTGAAATGTCTCAAGAAATGAAATATGAAATATCGGTATTGTTGGCTTTCTAATTAGTAGGTTCATCTTTTAATATCTCGGTTATGTGTTTTAGTGGCCCTAAAAACTTCTTCATCGAGTACGATAATTTTGCCTTCTGCACTCATTCAGCCAAGACAAAAAGATTTAATAAGTTCATACAACATATATCTTAGTTTAAATTCGGACAACTGCCAAACAAATTAAATTCATGAAAAAATAAAAACTTTTTTTGTCGAAATTGACAGGGATATGAAGCTATTTCTACCTTCGGAGCCCCGTACTCTGCGTTGCTGTCTCTTATA
>TRINITY_DN72444_c0_g1_i1-intergenic-805
TTTTTGTACAAATCCAGTTCAACTTATATCTGTACCTGGCCGAGAGAGAAGATTATCTTGTATCTTTTAACGCTTTTTTCGCATGTATCTAGACCAAGTGCCGACAGATGAGTTGAGGGCTAGCTGGGAGGTAAAAACGGGTTCTCATGTGTGCGCTAAAGTTCCATTTTCGTTTCCACTCTTTGTGCCACCTGGTAATTGAGTGCAATAGCCGGCCGAAAGGTGAGAGGCAATGATCGCTCCGAAAACAGTTAGTTCCGATGCCAATAACCCGGCATCATGACGCACAATACCGTCGCAATCCGGCGAGTGTAACTCGTAAATCTTGGCCGCTGTCCAGATACGGATACATTTAGACGCTGAAAAAGATATCCGCTAGCGACATCACGACACCTTCTAAACTCGGCCGACTTACGTCGACGCTAGATAAAGGTATTAGCTACTTATTTATAATTGTCGTATAATTGTGGCGCACACAAAGCGCCCAAAATAACACTTGACTCAAATCGGGGGCAGTTCTACCGGGTCTGCAAACGTATTTTTTTTTTTAGGGCACCAACGACAGATGGTTTCGGCTTTTAATTGGATTGAGCGGTGAGCAGGCGTTCTGCCAGATACAGATACAAATGTGGAAATGGAAAAGCAAACAGCAAATAGAAAACATGAAGCACACTTGCAGTTAAGTGTAAACCCTTAGCAGTTAGGCAATGGCATAGATAACTTAACCTACTTTAACAAATAATTATAAGTTGTTTTTTTCAACTATAGGTTCACCTTTTTACTACAAAGTATCTTAATTAATGTT
>TRINITY_DN90_c0_g3_i1-intergenic-486
CACGCAAATTGTTTACATTTTTCATAATATAAGAAATTTTACTTTAGTTCCCCAACCCCTTAATTTGTTTTTTATTCAAGAATATACTATCAAAAAAATAGTATACAGTGTGCATCTAAACATTCACTCAATAACGCAAATATAATGCACAAAGATTTCAACTTTACAACCTCGAACAGGATGCAAGAAAGACAGCTTAAGCTCGCTCCAACCACGAGTAGTCATCATCTTGGCTTTTTTGAAAATTAGTTACCGGCTGGCGGCTTTGTTTGAGCTGCAGTTGCTGAGGAAGAAGAGCGAGCGGACAAGTGTCCGTTAGTCGGGTGCTAATAAAAACCTGGACACCCGAGAGGCGTCCCCGAAACGGAGCGGAAGAACAGAATCACCATTTTTATATTCGCATTGCTCTCGAGCCGATGCTGCTGCAATTGCTGCAGCATCAACAGCAACGACAACATCACACGCAGCAGCAGCAGCAGCAGCAGC
>TRINITY_DN4410_c0_g1_i10-intergenic-1257
ATTTGTGATATATTTTTTTATAGAGTTCAGATCTGTGTGGTGCATTCTCCCTGTGCGTGGGGCCTTCTTGTAGGGGGGGAGGTCTCATTAGCATGGCCGTGGCAGTGAAAGCCATCGAGGGGGATCCTGTGCGTCGTATCCGGGTCTAACTTCCATTTATCAGCATTTTCCACACACTCGCCATGAGACGAATTCCAAAATCGATTCCATGTTGCTGCTGCTGCTGCTGCTGCTTACACTTGGCCGTAATGTCGCACAGGGAGTTTGAGTTTGAGTTTGGGCTGGTGACTCGACGGCAGTCTGGCATCCAAATGTGTTCCTTCCACACAGATACACACGCACACACACTGTGTTGAGGGGAGGGTACGAGGACGAGGACGAGGACGTCGAGCAACCCTTCGCACATTTCCATTCCATTCCCTTTCGCTGCGATTCGTTCGGTCTAGCGCTTTGAATTCAAACCCCCGTTTTTTCAAAGGACTAACTTCAAATGCCGAAAATAAATGCCCAACTCCCCCCGCCCTCTCCCTCTGACCATGCTCCCTCTTCGCCAAGGGAAATGCATTCTACGTACGTAAAAAAGTAGAAGGAACGAAGAAATTTTAATCCACAACGGACCCGTATGTGTGTCCCCTGGATACCCGGTCGCGTGTGTGTGAGTGTGCGTGTCATGGATACACATTTCGTGAATGCCGCCCAAGGTGACCATGGAAGGATATGCGAGGCACCACCATTAGCTAGAGCTAGAGCTGTAGCTGTAGCACCACCGAAACACAAAGCAGCACCACCATCTGCCTTCCTTCGAATGGATGCGGATGTTGCATGCCAGGGATCGTTGGGCGTGGAATGTGGAAACAGGTGTCCTTGAATCCCTCGACCGAGAGCAGGAAGCATTCGATGACTAATCGCGGCGCTGAGAGGGGGAGTCTCCCTAGAAACTCCAGTTCCCTTTTGTATTAAAGAGTTTCGACTACAATCCCACTTCTTCCTTAGAACAAAAGGAAAATTAGTAAAAATATCACAGACAGTGGAATGTGAGCAAAACGGCAATATCAACATCAGCAGCGAATGTGAAACAAGCGCTGAGATACAGATACAAAACACTTATTTTTAATTTCGATGAATCACCATCGGTTTGGTTCAGTTCGCTTTGGGTTCAGTTCGGTTTTGGTTTTGGCTTTGGTGTTTTGGTTTGGTTCAGTTTGGCTGAAACGAAATTCAGCGACGTCGTCGATGACTGCATGCCTCGCACTGAAG
>TRINITY_DN24046_c0_g1_i1-intergenic-334
CATCCAGTGGGTGTACAGTTCTACTTTGCTAATCCCTACTAACAATGGAACTTAAAAGTTATTCTTTTTCGCTGTGGGAAATGTAACTAGCCGATAAAGTGTTCCCTCTTTTGCAAAATAACAAGTACTTATCTAACTCGTTATTGCATCTAACTGGTAAAAACCGTACTATGAAATGGTTAACAATACATAAAATCTATTACCTATTGCCAGCTTAAAACACTTAATGTTTCGAAACATTGGAGGAGTATCAAGAAAACAATAAAAATAACTATCTATAAAACATACCACTTACAAATCCTTGGAGTACTTCCTGCGAGGCTTTACTGTACCC
>TRINITY_DN43648_c0_g1_i2-intergenic-302
AGACAGGACCGGGCCTATTTGCATAAGAATCGGTAGGCCCAACTACAATGTATTAACTTGTTTTATGTTTGCCATTATTGGCGATTTTACAGACAACTCTCGGGGCTACCGTGCATCGGGGACAGTGGCTGGGTGCCGAGATAATTATAGGAGACCCTCCAGCCATCGAAGAAGTGCCACAGCAGGTTCAAGATCAACTCCCGTCGCCGTCATTAGCACGCAGATAGATATAGATGGAATCCATCCAGTCGGTGGACGGTGTTTTAGTGGGCCTGGGTGCCCCCGTACTCTGCGTTGATACC
>TRINITY_DN22183_c0_g1_i3-intergenic-640
ATAAAGACCTTTTGTCCCACTGCGTGAGATACTTTCAACTGCACGGAATCGAAGGGATATACATATGTATATGTACAAATACAAATGTGTATGGATATATCGTACAAGCTGTGGACATGGGCAAGTGCCTAATTATGTGGCCGAGTCAATTTGTTCAGCCATTCGACCCATTCCGACTCGTCGCCGCTTTTTGTTTGACTTTTCTCGCTGCGGGCAAACAATAAATGTTTTGTAGTGATTAAAAAGTAGTGTGAAATCGATTATACGTATACGTACTCACATTAACCAGTTCCAGGGCCTCCAGCACCACCAGCACCTCCTGCTCCTCCTCCTTCCAATCCTGCTTCTCATCGCTGGACCGGATACATCCGATCTCCGTCACTCACTCGCCTCGGCCGATTGTCAATATTTGGCCGACTTTAGCGATACATGTTAATTCCTGTTAATCGCCATGAGTCGGTTATTTTTGATCTCTCGAATACGTCAAGTTAATGTCCACACGGCGCTGCTTGAAAATAATAGGAAATGGAGCGGATATTAACAATATTGTATTTATTTAAAAAGTTCTAAATTCTAATTGTATGTAATACAGTTGCTATCAAATTATGGCTTAAGTAATAATTAAGATATATGTAAATAT
>TRINITY_DN4410_c0_g1_i7-intergenic-1582
ATTTGTGATATATTTTTTTATAGAGTTCAGATCTGTGTGGTGCATTCTCCCTGTGCGTGGGGCCTTCTTGTAGGGGGGGAGGTCTCATTAGCATGGCCGTGGCAGTGAAAGCCATCGAGGGGGATCCTGTGCGTCGTATCCGGGTCTAACTTCCATTTATCAGCATTTTCCACACACTCGCCATGAGACGAATTCCAAAATCGATTCCATGTTGCTGCTGCTGCTGCTGCTGCTTACACTTGGCCGTAATGTCGCACAGGGAGTTTGAGTTTGAGTTTGGGCTGGTGACTCGACGGCAGTCTGGCATCCAAATGTGTTCCTTCCACACAGATACACACGCACACACACTGTGTTGAGGGGAGGGTACGAGGACGAGGACGAGGACGTCGAGCAACCCTTCGCACATTTCCATTCCATTCCCTTTCGCTGCGATTCGTTCGGTCTAGCGCTTTGAATTCAAACCCCCGTTTTTTCAAAGGACTAACTTCAAATGCCGAAAATAAATGCCCAACTCCCCCCGCCCTCTCCCTCTGACCATGCTCCCTCTTCGCCAAGGGAAATGCATTCTACGTACGTAAAAAAGTAGAAGGAACGAAGAAATTTTAATCCACAACGGACCCGTATGTGTGTCCCCTGGATACCCGGTCGCGTGTGTGTGAGTGTGCGTGTCATGGATACACATTTCGTGAATGCCGCCCAAGGTGACCATGGAAGGATATGCGAGGCACCACCATTAGCTAGAGCTAGAGCTGTAGCTGTAGCACCACCGAAACACAAAGCAGCACCACCATCTGCAATCGCAGCAAGGTTATCACAGCAGCCACACACACGCACACACTCGAATCTACCTGCCTTCCTTCGAATGGATGCGGATGTTGCATGCCAGGGATCGTTGGGCGTGGAATGTGGAAACAGGTGTCCTTGAATCCCTCGACCGAGAGCAGGAAGCATTCGATGACTAATCGCGGCGCTGAGAGGGGGAGTCTCCCTGGGAATATCAGTCAAGTGGTATGCTCTTGGAGTTATGTAGTAGCATATCAGATAGAAGTATTTATTCTAGATGTATCTTGATCCAAAGTGCATAATAAAATCTTGTACAGTTATCTAGAAGCTATGTTCTGTGGTTTTAAACGATATGTTTAAGGACTCTGGATAATCCATTATATTATAAGATTGAATGTTTTGTTGTACACAATTGTAGAATAGCTATACATTGGCTTTTAATCCATTTGATTGCACCTATTTACGTCGAACTTCTAGAAACTCCAGTTCCCTTTTGTATTAAAGAGTTTCGACTACAATCCCACTTCTTCCTTAGAACAAAAGGAAAATTAGTAAAAATATCACAGACAGTGGAATGTGAGCAAAACGGCAATATCAACATCAGCAGCGAATGTGAAACAAGCGCTGAGATACAGATACAAAACACTTATTTTTAATTTCGATGAATCACCATCGGTTTGGTTCAGTTCGCTTTGGGTTCAGTTCGGTTTTGGTTTTGGCTTTGGTGTTTTGGTTTGGTTCAGTTTGGCTGAAACGAAATTCAGCGACGTCGTCGATGACTGCATGCCTCGCACTGAAG
>TRINITY_DN22384_c0_g1_i3-intergenic-3477
AACTTACTTTTTCGCTTTTACTTATGTTTCAATAGAGATGCCTGAAAGGAATTTGCTAACGTGTTTTTTTTTTTTTTTGGTTGTAATCAAGTTGTTTCATACGAGGATACGCGTAATAACGCATAGCTTCGTTTATTGTTTGGTTCATGGCCTGGCCATTAAACTATAATGAGTGTTTTCATTAAAGCCAAATATGAAGACTACTTCCATTATTAATGATGGCTCTCCTAGTGGATACTCGACTTTTTTTGGACTTATTTTTGGCTACTTCTTTGGCCTATTACGTGTGCTATCCTTAAAGCTCCTTTCTTTATTTTTGGGGTTTTGTTTAGCCAAGTTTTATGGTTGTTCGGTGACACAACGCAATTCGGTTTTGCCTAGCATTACATTGTTTATTTCTGGTGAAATATTAGGGCTTAACTTTATGTCCTCTTCGGTTGAGATGAGTTGGGTACGACGTTTAGCCGTTTTAAAATGCAACTTGCATGGGGGCTGACTAAATTGTTATAAATTGACATAAAACATCGCAATTGCGGCATTAATATTAATGCTTTTCCTTGGGCTTAGTACTGTGGAAATCGAGGGGAGATGCCATTTAAAGGCTTACCTGGGGGAACTTTGATGGCAGGTCGCGGTTATCCTGCGGCTCAACCTAAATCGCTTTTTCAATATACCGCCATAAAGTACTTGGCTAAGTCCTGCGATTTTAAATGCTTCAATACGACCAGCGGGTATTGTTTTTGGATGGCCATAAGTGAAGGTCACCCTTCGAAGAGACAACAAACTTGTTGATTTCTTGCTGTGTTTTCCTTGTACTCCAAGCGAGAAAACATAAATAAATATTTAACTAGGAAAGCCATTGTCATTCGCACGACACCACAAAGGAGCCGAAATATCTCAAAGTATCGAAATCGTGTCCATCGAGTCTCAAGCGGCCAACAAACTCTGGTTTTGGCCAACACGTGGCCCGTTTGGAGAACTTTGCACTCTGTGTTCAAAAGTAAACATCATTTGGTCGGTCATTCGACGGAATGTCCACTTTTACATATGTACACATATGTATCCTTTTCACTTGGCTTACTAGTGACTTGAATATTAAATCTTCGAATAGCAGTCATCTCATACAGATCTTTCCGTTTACAGATAATTTAAAATCCATGCATACTTTAACTTTGATTATCTAGTTGGTAGCGTAAAGAAGATAACAAAATTACATTGCATTCCAAAGCAGGTAAACAAAATAGAGTATTTGCGGATTTCATTCAAAGGAGATTTATTCAGAAGGTATTATTGCTTATTCGTTTACTCTGAGTATAAACTTGGAAAACTTATTGCCAATGAAACTGAAGCTGCAGGGATTGCTTTTTATCAAAGGACTCAACTGAAAATATCTCTATGGCTCTTTTAAAAGGCGCAATTAAATTGCGTTACAAATGTGAGGCATTTCTCTGACTTAATCCAACTGCATTTTTATGGGGAATTTGCAACAGGTAAAAATATTAAATAAATATGGCAAACAGTAGTGGGAGTAGTAATATCTTTTGCATTTTTTTCTAAGTTCACAGATGAATGGCTAGAGTTCTGAAAATGACTACCGTGCCCTCCATCATTTTGCCAATTTCCAGTGTTTCCAGTTAATACCACAAACATTTCAAAAAGCTCCGTTGGTTAAATCAATTAGTCGTTTTGATGGAAAAACAAATGAACTCGTGCGACGCCCAGCGGTTTTGTGTGGGTTTCCGAAGCCAGGAGCCAGGATCGGGACGCCAGGAAGAGGACCCAACTCATCCTCTTGCCAGCCGATTAAGCACTTTACGTGATGCAGTTAACGCTGGTGGCTGACGTGACGGATGCTGGTTGGGCATAACATACGTCCTCGTACATCAAAACCAATGTTTAGTCGCTCGGAAAAGGGGGGCAAATGTCAGAAGGAGTAAAAGTTTGTTATTTGATTGCCCAGGCCTGTCAACACATTGCGGACTCTTCTTAATAAGTTGCCCCCTGTCCGCAAACTTTGTGATGGTCCTTTATCGGGCTAGTGCTACATATGCTGGATGTCAAAGGATGGATCTGGATCACGCCAGCGGGAAACTAATCGGAAGTGGGGCACACATATACACACACACACACAGTCGTTCAATTCCAACCAATTTATACAATTCTCCCTTTTTGCACAACTGAGATGCTGATTGTGACAGCAGAAGAAGTGTTTCCATGAGAGAACACTTGTAGTAACGTAGCAGTTCTATCCAAAGAGGTGGGATTGCACTGACAAAAAATAATTGGTGAAGTATTTACTATTCATTTGTTAATCATTAGCTAGAAAGTAAAAAAAGAAATCTTTAACTGATACATTTATATATAACAATAGTTTAATTTATTTCAAACCTAATAATTTTGAAATTAACTTACCCACGTACCAAGTGTTTTTTCTCAGTGTTGCTTTATATGTATTTTCCCTACGCCTATTCTACTTTCTAGCATAGAGTAAACCGACGTTGATGTCGTTGTCGTTGTCAGTGTCTGTTTTATGAGATTCACGCTTGGAAAACAGCAGTTGCTCCGCAGTTCGCAGCCCGCTTTTGAAAATGCTCCATAAATCTTATCACTGGCCTCCAAATTGAATGTGTGGTGCAGATGAACATTGTGAAGGGTTTCGGAGAATGTTACTTTGCTGCTGCTCCTTCACTTTGGCAGCAGAATGTCTTTCATTACTCTCAAATGAAAAAGTTGGTCCTTGTCGTAATTTCATATATGCCATATAGGCGTATATGTATATGCAGCTGATTCATTGATTATAGGCGCCATTTTCCTTATTTTCCTAGAACTGAAGTGGAATTGCTGAGCCTCTTTCAGGGGAATCCTTTGTAAGTAGCCTAAGGATGGCTGTCGCTGGATGTTGTCTGTTGTTATCAATTTGTTCGATAAGCCGCTTTAAAATATTATCAATGCTGAAATGAAAGATTTCAGCGCCAAGCTAATAGCATTCACTACCCAGTTTGTTCCTATTTTGCCCTCTCAAAACATTAAACCAATTGAAAACGGATTTTCAGAGTGAAAATGCGGTGGGAGTAAGGAGGTGCAAAAGCCAATTAACAATCGTCGCATTCAATTGATTAGAGTCACTAAAAACTCGAAACTGGAAACAAAATGCTATTTTTTGAAGAAAGCGTCTTCGACTCTATAAAGTATATATTCCTTAAAGTATATATTCCTTAAATGAATAGCATCTGATGCCCATTCCAATTTGACAATTCTCATCCATATGCCACTTCAACAGAGTAGCTGGTATTTATCTAAAAGTATATAAAACCCTATTGAAATGCAAAGCAAAAGAAATTCCTGTGTCCTTTATATTTTAATGGGCTGAGAAATTTATGTTTTCTAGTTCAGTGCACCTCTTCAATGTAAAGCACTTTACTTTGACATTTTTCTCGATTTTAAATCGTATAAGCCAAAGGGAAGCTTTTGTCAAGC
>TRINITY_DN7862_c0_g3_i2-intergenic-390
TTATTGTGCTAGTTAAACTTTTGACTGTTTTATTGCTTAAGTTTATTACTAGCAGCACCATATATAAGATGTTGTAAAAAGTAAGCTTTTTCTGCATGCAACTAGCCGCTGTTTGCTTTCTTGCATGCACTTCAATGAAAGCTCACACGATTTCTCGCCGTGTACGAGGGGAGTATCTCGTCGGTTTTATTTAGCTTTGCCTTTGGTATTACCGCTGCCGCTGCCTCAGCGCTGGTGCTGCTCCTGCTGCTGCTGCTGCTGCTCCGGACAAAAGAGCAGCCGCCCCGGCAGCTGGTTCTGGCCATGGCTGGGACTGGGACTGGAAGTGGGTATGGGTATGGGACTGGGACTCTGGCCAGGCCGCGACTCCCCGTACTCTGCGTTGATACC
>TRINITY_DN40913_c0_g1_i1-intergenic-829
TATCAACGCAGAGTACGGGGACACACAGGTGGGGTGTTGGTGGTGTTGGTGGTGTTGGTGGTGTTGGTGGTGTTGGTGGTGTTTTCGTGGTGCGGTGGCACTCTGTGGCTCGGTGGCTCGATGGTTCTTTGGTGCGGTGGTTGTGCCAAAGGTGGGCCACGTTTGCTGGAGTCCTTCGTCGGATTTGCCTATTTTTATCATTGCGGCTTATCCCGGTTGCCTGGCATCCTAGCATTTTCGCCAGAGAATTCAAGCTGCTTAGTGGCGAGGGATGGCGATGCCGTCTCATAAATCCTGCCTGCGGCATTGCCACAGCCATACGGCCATGGCATGAATGTGGGATGCGAATGTGGATGTGGATGTGGATGTCCTCGACCTGCCGTCTTATCGCATTCACCGAATCGGGGTATCCCCGACACACCCCATCCCACCGGCAAGGATCCAGGGGTCAGATGGAGATGGGCTGCTTAAATGGCAATTAGGACGCCGCACTTACTGACAGCTTCCTTTAGCTTCGGATTTATTCGTCGATGTTGTTGCTAGCTACCGAATGATGTCATCAGTGTGTCTGGAGCTAATTAATGCAATCAGGGCCAGGATAACGGGGCAATGCATACGGAAAACAGAAAAAACTGAAATAAATCGACATGTGACTGAAATCCTTATCCAATTGTATCAGTTCTAAATACATTTATAACAAATTTTTATTACTTATTAAGCTTTACAAATTTGGCAATTTGAATTGCATGCAGTCTGTTTTTCTTTAATATATTGTATTAAATTTGAAGTGTAACAAACCCGAAATTTGTAATAAACTATCATATGAATC
>TRINITY_DN2143_c0_g2_i1-intergenic-1013
CTCTTACACTCTCTCTATCTCACTCTCTGTCCGGGTAAATTGACGATTTGAATATTTACATAAACGATTCTGATTACAATTGAATTTATTATTTAGAGCAGCTACTTAAGCCGCTAAGTCGTTGGGTACATAGGACATACATACATACATGCATATGTGTATTCATTTGTCGGCTGTCGCTTGACAAATGATACCTTTTCATGGAACTTTTATTTGTTTATTTTGCTTTCTGGAAGGCACAATCTGCGGCACGCCGAGAATATTGAGTAAACACACAATTGCTGCTTGCCACGTGCAACGTGCTCGATGCTGGCAGCGAACGCGGTTCGAGTTGCAAGCCCCTTCAACAGGTTGCCAGGTTGCTCTACGAAAATAATGTAAGCTCCTTTACAAGTCCGTACGAAAATTAATTCAATACTCGGCTAAAAATAAACGCACTTGTTCTCAAGTACAAGCTTACACTCACACACATATGAAACGGAACCTAAGTAAATCCCATTGTTTTGGTTTTAGAACTGAGCAGGAGAATTTTGAAGAAGTTCTTCAATATTTACTCCCAAGAATTCGAGTGTATCCAAACTATTCGAATAGGGCCTTCTTCCGCGAAAAAAATCGCTTTAATTGCAGAGCAAGTCAGTCACCAGCCAAATGAACAGCTGTTTCGGCTCCTAAAAACTTTTGCCTGACCGCCTGCTGGCCGTTCCGCATTCTTGGAAGCGGAATTGAACAATTTGAGATTTTCGAAGGGGAAAAGCTGTTTCGCCTATCAGGTGGCCAAGTAGAAAGATATATACATTTCCAATCCAGTGCTGCGGAGACATCACCGAACGCTCTACGAGCTATAGGAAAATTCTCTATTGCGTCTTATTGGATTCACAAAACATTCTCGTTTAGACATATTTCGCAGTGAAAGGTGATAGGGCCAAGAAAAACAATTGGCCGAAACCGAAATGCGAAGTAAACTTTTCATGCACAAAAACCAAAGCGTGCAATTCTTATATTTATATTTACCC
>TRINITY_DN5611_c0_g1_i1-intergenic-493
TTATTACAAAATAATTATTTAATTTTTTTATTTTATTTGTTATTCTTGAAGTTTCATACACTTGTTCAAAATGATCTGAAATGTCTCAAGAAATGAAATATGAAATATCGGTATTGTTGGCTTTCTAATTAGTAGGTTCATCTTTTAATATCTCGGTTATGTGTTTTAGTGGCCCTAAAAACTTCTTCATCGAGTACGATAATTTTGCCTTCTGCACTCATTCAGCCAAGACAAAAAGATTTAATAAGTTCATACAACATATATCTTAGTTTAAATTCGGACAACTGCCAAACAAATTAAATTCATGAAAAAATAAAAACTTTTTTTGTCGAAATTGACAGGGATATGAAGCTATTTCTACCTTCGGAGATGGAATATTGATTTTATTGAGACTTTTATATTCTCGATCAGTAGCAACAGCATAGTTGATATAGCCATGTCCGTCTGTTTGTCCGTCCGCTTTAACGTAAACTCCCCGTACTCTGCGTTGATA
